# Supplementary material for: Tracking the Amide I and αCOO− Terminal ν(C=O) Raman Bands in a Family of l-Glutamic Acid-Containing Peptide Fragments: A Raman and DFT Study
Source: Molecules. 2021 Aug 7;26(16):4790. doi: 10.3390/molecules26164790 (PMC8399447; doi:10.3390/molecules26164790)
Supplement: Supplementary file 1 [file molecules-26-04790-s001.zip]

Archive with 1 entries (1 files):
- molecules-1323150-SI.pdf
